# Supplementary material for: Influence of pharmacogenetics on response and toxicity in breast cancer patients treated with doxorubicin and cyclophosphamide
Source: Br J Cancer. 2010 Feb 23;102(6):1003–9. doi: 10.1038/sj.bjc.6605587 (PMC2844036; doi:10.1038/sj.bjc.6605587)
Supplement: Supplementary Table 1 [file 6605587x1.xls]

## Sheet: Sheet1
				Supp table 1. Details of genotyping methods used in AC study
					PCR reagents and conditions											Genotyping reagents and conditions
Gene		RefSNP ID	Genotype	Method	Forward Primer	Reverse primer	Primer concentration (mM)	MgCl (mM)	dNTP (mM)	Amplitaq Gold (Units)	Denaturing (Time/Temp)	Annealing (Time/Temp)	Extention Time@ 72oC (Sec)	Cycles (#)		Probe 1	Probe 2	Restriction Enzme	Units	Incubation Temperature (oC)	Incubation Time (h)	Ref
ABCB1	exon 12	1128503	C1236T	Pyrosequencing	Biotin-TCC TGT GTC TGT GAA TTG CCT TG	GCT GAT CAC CGC AGT CTA GCT CGC	0.2	1.5	100	2	30 sec/95oC	30 sec/56oC	30	45		GCA CCT TCA GGT TCA G	-	-	-	-	-
	exon 21	2032582	G2677T/A	Pyrosequencing	GTT TTG CAG GCT ATA GGT TCC	Biotin-TTT AGT TTG ACT CAC CTT	0.2	1.5	100	2	30 sec/95oC	30 sec/56oC	30	45		GAT AAG AAA CAA CTA GAA GG	-	-	-	-	-
	exon 26	1045642	C3435T	Pyrosequencing	CAC CTG GGC ATC GTG TCC	Biotin–CGA TGA AGG CAT GTA TGT TGG C	0.2	1.5	100	2	30 sec/95oC	30 sec/56oC	30	45		GGT GTC ACA GGA AGA GAT	-	-	-	-	-
SLC22A16	exon 2	714368	A146G	Custom Taqman	TCA CTA CTT GGC TTC TGT GTT CAT G	GGA AAA CAA CCT GAC TCA CAT TGC	-	-	-	-	-	-	-	-		VIC- TCA CCC CTC ATC ATG T	FAM- TCA CCC CTC GTC ATG T	-	-	-	-
	exon 2	6907567	T312C	Custom Taqman	GCG TCT GTC CAT TTG CAT TCC	GCC AGT GTA TTC ATA GCC CAA ACT	-	-	-	-	-	-	-	-		VIC- TCT CCC TCT TAT TCC TG	FAM- CTC CCT CTT GTT CCT G	-	-	-	-
	exon 4	723685	T755C	Custom Taqman	TCT GGG AGC TCT CAA GGT GTA G	CCA GGT CCT GAC CAA GTA TCC T	-	-	-	-	-	-	-	-		VIC- TTT TTT GCA GTT GGA ACC	FAM- TTT GCA GCT GGA ACC	-	-	-	-
	exon 5	12210538	T1226C	Custom Taqman	CCC GCC TAC ACC TTC GT	AGA GAG TAG GCC AGG ACT GTT C	-	-	-	-	-	-	-	-		VIC- ACC TTG TCC ATG GCG AT	FAM- CTT GTC CGT GGC GAT	-	-	-	-
CYP2B6	*2	8192709	C64T	RFLP	ACA TTC ACT TGC TCA CCT	GTA AAT ACC ACT TGA CCA	0.2	1.5	200	2.5	30 sec/95oC	30 sec/50oC	60	30		-	-	Hae II	5	37	4-16	Lang et al 2001
	*8	12721655	A415G	Pyrosequencing	GTG TGA TCT TTG CCA ATG GA	Biotin–TCT TTC CTA TTC ATC CCC CA	0.2	3	100	2	60 sec/95oC	60 sec/55oC	60	45		GAC TTC GGG ATG GG	-	-	-	-	-
	*9	3745274	G516T	Pyrosequencing	Biotin–TGA TGT TCC CCA GGC ACT T	GCT GAT GAG TGA AAA AGT CTG	0.2	2	100	2	60 sec/95oC	60 sec/55oC	60	45		TTG GCG GTA ATG GA	-	-	-	-	-
	*3	45482602	C777A	RFLP	GAC AGA AGG ATG AGG GAG GAA	CTC CCT CTG TCT TTC ATT CTG T	0.2	1.5	200	2.5	30 sec/95oC	30 sec/60oC	60	30		-	-	Hae II	5	37	4-16	Lang et al 2001
	*4	2279343	A785G	RFLP	GAC AGA AGG ATG AGG GAG GAA	CTC CCT CTG TCT TTC ATT CTG T		1.5	200	2.5	30 sec/95oC	30 sec/60oC	60	30		-	-	Sty I	5	37	4-16	Lang et al 2001
	*5	3211371	C1459T	Taqman Assay on demand	-	-	-	-	-	-	-	-	-	-		-	-	-	-	-	-
CYP2C9	*2	1799853	C430T	Pyrosequencing	GTA TTT TGG CCT GAA ACC CAT A	Biotin-CAC CCT TGG TTT TTC TCA ACT C	0.2	4	100	2	45sec/95oC	45 sec/55oC	60			GGG AAG AGG AGC ATT GAG GAC	-	-	-	-	-
	*3	1057910	A1075C	Taqman Assay on demand	-	-	-	-	-	-	-	-	-	-		-	-	-	-	-	-
CYP3A5	*3	776746	A6986G	Taqman Assay on demand	-	-	-	-	-	-	-	-	-	-		-	-	-	-	-	-
CYP2C19	*2	4244285	G681A	Taqman Assay on demand	-	-	-	-	-	-	-	-	-	-		-	-	-	-	-	-
