# Supplementary material for: Influence of pharmacogenetics on response and toxicity in breast cancer patients treated with doxorubicin and cyclophosphamide
Source: Br J Cancer. 2010 Feb 23;102(6):1003–9. doi: 10.1038/sj.bjc.6605587 (PMC2844036; doi:10.1038/sj.bjc.6605587)
Supplement: Supplementary Table 2 [file 6605587x2.xls]

## Sheet: Sheet1
		Supplementary table 2) SNP linkage disequilibrium testing (correlation significant, *p-value<0.05, **p-value <0.001)
		Gene/ SNP		ABCB1				SLC22A16					CYP2B6							CYP2C9			CYP3A5
				C1236T	G2677T/A	C3435T		A146G	T312C	T755C	T1226C		C64T	A415G	G516T	C777A	A785G	C1459T		C430T	A1075C		A6986G
		ABCB1	C1236T	-
			G2677T/A	0.876**	-
			C3435T	0.672**	0.676**	-
		SLC22A16	A146G	-0.035	-0.025	-0.094		-
			T312C	-0.035	-0.025	-0.094		1.000**	-
			T755C	-0.031	-0.061	-0.080		0.623**	0.623**	-
			T1226C	-0.179*	-0.187	-0.081		-0.342**	-0.342**	-0.149	-
		CYP2B6	C64T (*2)	0.008	0.019	-0.021		0.016	0.016	0.063	-0.018		-
			A415G(*8)	0.003	-0.003	-0.021		-0.066	-0.066	-0.040	0.074		-0.021	-
			G516T(*9)	-0.079	-0.108	-0.124		-0.007	-0.007	-0.012	0.088		-0.083	0.061	-
			C777A(*3)	-	-	-		-	-	-	-		-	-	-	-
			A785G(*4)	-0.072	-0.075	-0.081		-0.021	-0.021	-0.024	0.076		-0.124	0.068	0.841**	-	-
			C1459T(*5)	-0.049	-0.033	0.050		0.045	0.045	0.032	0.023		-0.054	-0.056	-0.189*	-	-0.276**	-
		CYP2C9	C430T(*2)	-0.080	-0.054	-0.086		-0.109	-0.109	-0.149	0.115		-0.017	0.033	0.002	-	0.019	0.083		-
			A1075C(*3)	-0.019	-0.031	-0.074		0.029	0.029	0.050	0.107		0.025	0.229*	-0.113	-	-0.110	0.073		-0.031	-
		CYP3A5	A6986G(*3)	-0.03	-0.065	-0.045		-0.019	-0.019	0.019	0.117		0.090	-0.090	-0.014	-	0.041	0.102		0.105	0.097		-
		CYP2C19	G681A(*2)	0.070	0.098	0.064		-0.029	-0.029	-0.013	-0.090		0.027	-0.058	-0.039	-	-0.034	0.012		-0.219*	-0.154		-0.04
