# Supplementary material for: Influence of pharmacogenetics on response and toxicity in breast cancer patients treated with doxorubicin and cyclophosphamide
Source: Br J Cancer. 2010 Feb 23;102(6):1003–9. doi: 10.1038/sj.bjc.6605587 (PMC2844036; doi:10.1038/sj.bjc.6605587)
Supplement: Supplementary Table 3 [file 6605587x3.xls]

## Sheet: Sheet1
	Supplementary table 3) Progression free survival and overall survival in breast cancer patients treated with AC adjuvant therapy (statistical significance is highlighted in bold)
				Progression Free Survival				Overall Survival
			n	5 year survival	HR	95% CI	P	5 year survival	HR	95% CI	P
	ABCB1 C1236T	CC	66	88	Ref			96	Ref
		CT	104	85	1.132	0.452-2.838	0.791	92	1.613	0.428-6.080	0.48
		TT	60	89	0.759	0.241-2.393	0.683	91	1.456	0.326-6.506	0.623
		CC/CT	170	86	Ref			93	Ref
		TT	60	89	0.702	0.263-1.870	0.479	91	1.054	0.035-3.309	0.929
		CC	66	88	Ref			96	Ref
		CT/TT	164	87	0.996	0.416-2.386	0.994	91	1.557	0.439-5.518	0.493
	ABCB1 G2677T/A	GG	61	88	Ref			93	Ref
		GT	98	87	1.109	0.410-2.998	0.839	95	0.742	0.199-2.762	0.656
		TT	61	89	0.823	0.251-2.696	0.747	91	1.004	0.251-4.015	0.996
		GA	4	50	7.79	1.607-39.710	0.011	75	6.95	0.760-63.548	0.086
		AA	1	NA	NA			NA
		TA	5	75	2.486	0.299-20.661	0.399	71	3.136	0.350-28.113	0.307
		GG/GT/GA	163	86	Ref			94	Ref
		TT/AA/TA	67	89	0.783	0.313-1.961	0.602	89	1.263	0.432-3.696	0.67
		GG	61	88	Ref			93	Ref
		GT/GA/TT/AA/TA	169	87	1.139	0.455-2.852	0.782	92	0.983	0.313-3.087	0.976
		GG/GA/AA	66	86	Ref			91	Ref
		GT/TT	164	87	0.816	0.352-1.891	0.635	93	0.752	0.257-2.201	0.603
		GG/GT/TT	220	88	Ref			93	Ref
		GA/AA	10	67	4.32	1.290-14.467	0.018	69	4.837	1.085-21.550	0.039
	ABCB1 C3435T	CC	41	91	Ref			96	Ref
		CT	112	84	1.994	0.566-6.674	0.291	91	3.66	0.468-28.602	0.216
		TT	77	90	1.04	0.260-4.160	0.955	93	2.126	0.238-19.027	0.5
		CC/CT	153	86	Ref			92	Ref
		TT	77	90	0.615	0.246-1.540	0.299	93	0.721	0.230-2.266	0.576
		CC	41	91	Ref			96	Ref
		CT/TT	189	86	1.571	0.470-5.251	0.463	92	3.034	0.399-23.080	0.284
	SLC22A16 A146G	AA	147	86	Ref			92	Ref
		AG	71	88	0.926	0.384-2.235	0.865	92	0.824	0.262-2.587	0.74
		GG	12	90	0.89	0.118-6.711	0.91	100	0	na	0.982
		AA/AG	218	87	Ref			92	Ref
		GG	12	90	0.911	0.123-6.754	0.927	100	0.047	0-6054.473	0.61
		AA	147	86	Ref			92	Ref
		AG/GG	83	88	0.922	0.397-2.138	0.849	93	0.729	0.232-2.293	0.589
	SLC22A16 T132C	TT	147	86	Ref			92	Ref
		TC	71	88	0.926	0.384-2.235	0.865	92	0.824	0.262-2.587	0.74
		CC	12	90	0.89	0.118-6.711	0.91	100	0	na	0.982
		TT/TC	218	87	Ref			92	Ref
		CC	12	90	0.911	0.123-6.754	0.927	100	0.047	0-6054.473	0.61
		TT	147	86	Ref			92	Ref
		TC/CC	83	88	0.922	0.397-2.138	0.849	93	0.729	0.232-2.293	0.589
	SLC22A16 T755C	TT	193	87	Ref			93	Ref
		TC	36	87	1.07	0.367-3.121	0.901	92	0.876	0.197-3.890	0.862
		CC	1	100	0	na	0.984	100	0	na	0.989
		TT/TC	229	87	Ref			92	na
		CC	1	na	0.049	0-2E+11	0.84	na	na	na	na
		TT	193	87	Ref			93	Ref
		TC/CC	37	87	1.045	0.358-3.047	0.936	92	0.868	0.196-3.856	0.853
	SLC22A16 T1266C	TT	130	84	Ref			91	Ref
		TC	84	90	0.619	0.257-1.492	0.285	94	0.628	0.197-2.002	0.431
		CC	16	92	0.495	0.066-3.717	0.495	100	0.836	0.107-6.532	0.864
		TT/TC	214	87	Ref			92	Ref
		CC	16	92	0.584	0.079-4.314	0.598	100	0.977	0.128-7.435	0.982
		TT	130	84	Ref			91	Ref
		TC/CC	100	90	0.6	0.259-1.390	0.233	95	0.661	0.226-1.933	0.449
	CYP2B6*2 (C64T)	CC	219	88	Ref			93	Ref
		CT	11	60	4.646	1.593-12.553	0.005	89	1.495	0.196-11.377	0.698
	CYP2B6*8 (A415G)	AA	228	87				93	Ref
		AG	2	50	6.772	0.914-50.160	0.061	50	11.906	1.554-91.222	0.017
	CYP2B6*9 (G516T)	GG	110	88	Ref			95	Ref
		GT	103	89	0.903	0.383-2.126	0.903	92	1.149	0.351-3.767	0.818
		TT	17	72	2.412	0.768-7.579	0.132	77	5.177	1.389-19.291	0.014
		GG/GT	213	88	Ref			94	Ref
		TT	17	72	2.536	0.870-7.393	0.088	77	4.81	1.531-15.114	0.007
		GG	110	88	Ref			95	Ref
		GT/TT	120	86	1.099	0.499-2.422	0.814	90	1.669	0.570-4.883	0.35
	CYP2B6*4 (A785G)	AA	125	89	Ref			96	Ref
		AG	87	85	1.471	0.638-3.393	0.365	89	2.012	0.638-6.338	0.233
		GG	18	77	2.095	0.584-7.515	0.256	83	4.649	1.110-19.474	0.036
		AA/AG	212	89	Ref			93	Ref
		GG	18	77	1.76	0.526-5.883	0.359	83	3.284	0.926-11.653	0.066
		AA	125	89	Ref			96	Ref
		AG/GG	105	84	1.571	0.713-3.462	0.262	88	2.423	0.828-7.091	0.106
	CYP2B6*5 (C1459T)	CC	165	84	Ref			91	Ref
		CT	60	94	0.358	0.107-1.195	0.095	95	0.414	0.093-1.836	0.246
		TT	5	100	0	na	0.981	100	0	na	0.985
		CC/CT	225	87	Ref			92	Ref
		TT	5	100	0.048	0-2483.166	0.583	100	0.048	0-41288.527	0.663
		CC	165	84	Ref			91	Ref
		CT/TT	65	95	0.325	0.097-1.087	0.068	96	0.374	0.084-1.659	0.196
	CYP2C19*2A (G681A)	GG	163	87	Ref			92	Ref
		GA	64	87	0.871	0.346-2.194	0.769	96	0.438	0.098-1.959	0.438
		AA	3	67	4.954	0.655-37.471	0.121	33	6.202	0.790-48.688	0.083
		GG/GA	227	87	Ref			93	Ref
		AA	3	67	5.138	0.688-38.351	0.111	33	7.337	0.945-56.961	0.057
		GG	163	87	Ref			92	Ref
		GA/AA	67	86	0.987	0.412-2.363	0.976	93	0.635	0.179-2.250	0.481
	CYP3A5*3 (A6986G)	AA	1	100	0	na	0.981	100	0	na	0.986
		AG	32	88	0.81	0.242-2.705	0.732	92	0.933	0.210-4.136	0.927
		GG	197	87	Ref			92	Ref
		AA/AG	33	88	0.783	0.234-2.615	0.691	93	0.903	0.204-4.003	0.893
		GG	197	87	Ref			92	Ref
		AA	1	100	20.251	0-2E+012	0.814	100	0.049	0 1E+013	0.859
		AG/GG	229	87	Ref			92	Ref
	CYP2C9*2 (C430T)	CC	165	87	Ref			92	Ref
		CT	58	89	0.929	0.369-2.340	0.876	93	0.686	0.193-2.431	0.559
		TT	7	86	1.014	0.135-7.603	0.989	100	0	na	0.981
		CC/CT	223	87	Ref			92	Ref
		TT	7	86	1.033	0.140-7.646	0.974	100	0.046	0-3018.383	0.587
		CC	165	87	Ref			92	Ref
		CT/TT	65	88	0.94	0.393-2.251	0.89	94	0.587	0.166-2.091	0.409
	CYP2C9*3 (A1075C)	AA	197	87	Ref			92	Ref
		AC	33	85	1.281	0.440-3.734	0.65	97	1.049	0.237-4.651	0.95
